# Supplementary material for: Feasibility and Acceptability of a Mindfulness-Based Smartphone App among Pregnant Women with Obesity
Source: Int J Environ Res Public Health. 2023 Apr 6;20(7):5421. doi: 10.3390/ijerph20075421 (PMC10094241; doi:10.3390/ijerph20075421)
Supplement: Supplementary file 1 [file ijerph-20-05421-s001.zip]

Archive with 1 entries (1 files):
- ijerph-2242130-supplementary.xlsx
