# Supplementary material for: Feasibility and Acceptability of a Mindfulness-Based Smartphone App among Pregnant Women with Obesity
Source: Int J Environ Res Public Health. 2023 Apr 6;20(7):5421. doi: 10.3390/ijerph20075421 (PMC10094241; doi:10.3390/ijerph20075421)
Supplement: Supplementary file 1 [file ijerph-20-05421-s001.zip › ijerph-2242130-supplementary.xlsx]

## Sheet: HeadspacePregnancy_Redcap_data
Participant ID	Gest_age_at_consent	Group Assignment	Pregnancy_module_days_meditated	MindfulEating_module_days_meditated	Date of consent/baseline visit	1. Are you still in school?	2. How many years of school have you completed?	3. What is the highest level of education you completed?	Some college, but no degree (years):	Certificate (specify):	Other (specify):	4. What is your current martial status?	5. How would you describe your ethnicity? Please select one of the following choices.	6. Which group or groups describe your racial background? You may answer yes to more than one. [CHECK ALL THAT APPLY.] (choice=White (European descent))	6. Which group or groups describe your racial background? You may answer yes to more than one. [CHECK ALL THAT APPLY.] (choice=Black, African American (African descent))	6. Which group or groups describe your racial background? You may answer yes to more than one. [CHECK ALL THAT APPLY.] (choice=Middle Eastern and North African Descent)	6. Which group or groups describe your racial background? You may answer yes to more than one. [CHECK ALL THAT APPLY.] (choice=American Indian or Alaska Native)	6. Which group or groups describe your racial background? You may answer yes to more than one. [CHECK ALL THAT APPLY.] (choice=Asian Indian)	6. Which group or groups describe your racial background? You may answer yes to more than one. [CHECK ALL THAT APPLY.] (choice=Other Asian)	6. Which group or groups describe your racial background? You may answer yes to more than one. [CHECK ALL THAT APPLY.] (choice=Native Hawaiian or other Pacific Islander)	6. Which group or groups describe your racial background? You may answer yes to more than one. [CHECK ALL THAT APPLY.] (choice=Other (specify))	6. Which group or groups describe your racial background? You may answer yes to more than one. [CHECK ALL THAT APPLY.] (choice=Bi/Multiracial)	6. Which group or groups describe your racial background? You may answer yes to more than one. [CHECK ALL THAT APPLY.] (choice=Dont know)	6. Which group or groups describe your racial background? You may answer yes to more than one. [CHECK ALL THAT APPLY.] (choice=Refuse to answer)	Other (specify):	7. Were you born in the United States?	7a. How many years have you lived in the United States?	7b. What is your country of birth?	8. Please select the category that describes your total family income from all sources for the past 12 months:	9. How many people in your family/household are dependents on the income reported above	10. How is your health care currently paid for? Do you use (please check all that apply) : (choice=Government insurance (federal, state or local))	10. How is your health care currently paid for? Do you use (please check all that apply) : (choice=Military insurance (Veterans Administration or active duty))	10. How is your health care currently paid for? Do you use (please check all that apply) : (choice=Commercial health insurance (Private, HMO, or PPO))	10. How is your health care currently paid for? Do you use (please check all that apply) : (choice=Personal household income)	10. How is your health care currently paid for? Do you use (please check all that apply) : (choice=Other, specify:)	10. How is your health care currently paid for? Do you use (please check all that apply) : (choice=Dont know)	10. How is your health care currently paid for? Do you use (please check all that apply) : (choice=Refused)	Other (specify):	11. Are you currently working at a paid full or part time job?	12. About how many hours per week do you usually work for pay?	13. What is your job title?	14. Below is a list of industries where people often work; please select which one category fits your work the best.	EPDS-PRE---SCORE	PSS---- SCORE	Total PRAQ-R2 ---SCORE	PRAQ-R2 Fear of giving birth--- SCORE	PRAQ-R2 Worries about bearing a handicapped child- SCORE	PRAQ-R2 CONCERN ABOUT APPEARANCE--- SCORE	AAQ-2----PRE-----SCORE
3001	16w3d	A	30	N/A	2022-03-30	Yes	12	High School or GED				Married	Of Hispanic, Latino, or Spanish origin (A person of Cuban, Mexican, Puerto Rican, South or Central American, or other Spanish culture or origin, regardless of race).	Unchecked	Unchecked	Unchecked	Unchecked	Unchecked	Unchecked	Unchecked	Unchecked	Unchecked	Checked	Unchecked		No	32	Mexico	$25,000 - $29,999	4	Checked	Unchecked	Unchecked	Unchecked	Unchecked	Unchecked	Unchecked		Yes	40	Service coordinator	Other Services (Except Public Administration)	2	4	16	9	4	3	7
3002	23w4d	A	30	N/A	2022-03-31	No	17+	Other Graduate Degree (Masters, Doctorate, Medical, Law				Single, never married	Of Hispanic, Latino, or Spanish origin (A person of Cuban, Mexican, Puerto Rican, South or Central American, or other Spanish culture or origin, regardless of race).	Checked	Unchecked	Unchecked	Unchecked	Unchecked	Unchecked	Unchecked	Unchecked	Unchecked	Unchecked	Unchecked		Yes			$200,000 or more	0	Unchecked	Unchecked	Checked	Unchecked	Unchecked	Unchecked	Unchecked		Yes	50	Medical Doctor	Health Care and Social Assistance	13	20	21	6	9	6	14
3003	12w6d	B	15	17	2022-04-19	No	16	Bachelor's Degree				Married	Of Hispanic, Latino, or Spanish origin (A person of Cuban, Mexican, Puerto Rican, South or Central American, or other Spanish culture or origin, regardless of race).	Unchecked	Unchecked	Unchecked	Unchecked	Unchecked	Unchecked	Unchecked	Unchecked	Unchecked	Checked	Unchecked		Yes			$30,000 - $39,999	3	Checked	Unchecked	Unchecked	Unchecked	Unchecked	Unchecked	Unchecked		Yes	18	Instructional Assistant Special Esucation	Educational Services	8	20	20	7	10	3	14
3004	20w3d	B	28	28	2022-05-18	No	15	Associate's Degree				Married	Of Hispanic, Latino, or Spanish origin (A person of Cuban, Mexican, Puerto Rican, South or Central American, or other Spanish culture or origin, regardless of race).	Unchecked	Unchecked	Unchecked	Unchecked	Unchecked	Unchecked	Unchecked	Checked	Unchecked	Unchecked	Unchecked	Colombian	Yes			$150,000 - $199,999	3	Unchecked	Unchecked	Checked	Unchecked	Unchecked	Unchecked	Unchecked		No				11	16	34	9	11	14	17
3005	23w2d	B	16	16	2022-06-02	No	17+	Bachelor's Degree				Married	Not of Hispanic, Latino, Or Spanish Origin	Checked	Unchecked	Unchecked	Unchecked	Unchecked	Unchecked	Checked	Unchecked	Checked	Unchecked	Unchecked		Yes			$75,000 - $99,999	2	Unchecked	Unchecked	Checked	Unchecked	Unchecked	Unchecked	Unchecked		Yes	8	swim instructor/ front desk	Arts, Entertainment, and Recreation	11	23	30	8	14	8	34
[truncated: 47 more columns]

## Sheet: Feedback & Acceptability qs
Participant ID	a. Fitting the daily modules into your schedule	b. Participating in daily modules	c. Maintaining focus and attention during the modules	d. Accessing the application platform on your smartphone	e. Navigating the application platform on your smartphone	a. pregnancy module	b. mindful eating module (if applicable)	3a. How beneficial was the pregnancy module for you in terms of knowing how to take better care of yourself, having greater awareness of stressful situations, and/or how to handle stressful situations?	3b. How beneficial was the mindful eating module for you in terms of knowing how to become more aware and attentive of the foods you consume and the sensory aspects of eating?	4. How enjoyable was it to participate in the module(s)?	5. How likely are you to recommend these Headspace mindfulness modules to your colleagues, friends, and family who may be/become pregnant?	6. How interested would you be in continuing an app-based mindfulness practice in pregnancy after completing this module?	7. Did you find the language used by the Headspace Smartphone app to be clear and easy to follow?
3001	Very easy	Very easy	Very easy	Very easy	Very easy	Extremely helpful		Extremely beneficial		Extremely enjoyable	Extremely likely	Extremely interested	Extremely clear
3002	Very easy	Easy	Easy	Very easy	Very easy	Extremely helpful		Very beneficial		Very enjoyable	Very likely	Very interested	Extremely clear
3003	Neutral	Neutral	Easy	Neutral	Neutral	Extremely helpful	Somewhat helpful	Very beneficial	Somewhat beneficial	Very enjoyable	Very likely	Very interested	Very clear
3004	Easy	Easy	Neutral	Very easy	Easy	Very helpful	Extremely helpful	Very beneficial	Extremely beneficial	Very enjoyable	Extremely likely	Extremely interested	Extremely clear
3005	Neutral	Very easy	Difficult	Very easy	Very easy	Somewhat helpful	Very helpful	Somewhat beneficial	Very beneficial	Extremely enjoyable	Very likely	Somewhat interested	Very clear

## Sheet: Codebook
EPDS	Edinburgh Postnatal Depression Scale
PSS	Perceived Stress Scal
PANAS	Positive and Negative Affect Scale
PRAQ-R2	Pregnancy Related Anxiety Questionnaire
AAQ	Acceptance and Action Questionnaire
TFEQ	Three Factor Eating Questionnaire
MEQ	Mindful Eating Questionnaire
SCS	Self Compassion Scale
DUREL	Religiosity Index
ACEs	Adverse Childhood Experiences
